# Supplementary material for: Histone methyltransferase G9a is a key regulator of the starvation-induced behaviors in Drosophila melanogaster
Source: Sci Rep. 2017 Nov 7;7:14763. doi: 10.1038/s41598-017-15344-2 (PMC5676964; doi:10.1038/s41598-017-15344-2)
Supplement: Supplementary file 2 — Table S1 [file 41598_2017_15344_MOESM2_ESM.xlsx]

## Sheet: Sheet1
Obps, Grs, Ors
q-value<0.05	gene_short_name	locus	CS.0h_FPKM	CS.12h_FPKM	dG9a.0h_FPKM	dG9a.12h_FPKM	GeneName
Cluster 8	Gr93d	chr3R:21845452-21846711	7.28507	5.45374	0.0196263	0	Gustatory receptor 93d
Cluster 8	Obp46a	chr2R:10311171-10312023	1.44961	1.57702	0	0.0532489	Odorant-binding protein 46a
Cluster 2	Obp56a	chr2R:19697722-19698508	42.5065	47.4886	186.332	169.38	Odorant-binding protein 56a
Cluster 5	Obp56b	chr2R:19698713-19699346	0	0	2.42386	0.241098	Odorant-binding protein 56b
Cluster 1	Obp56e	chr2R:19712094-19712932	41.2708	39.268	62.1875	116.536	Odorant-binding protein 56e
Cluster 8	Obp56f	chr2R:19713394-19713976	161.714	171.88	31.6038	26.2392	Odorant-binding protein 56f
q-value>0.05
	gene_short_name	locus	CS.0h_FPKM	CS.12h_FPKM	dG9a.0h_FPKM	dG9a.12h_FPKM	GeneName
	Gr10a,Or10a	chrX:11413466-11417422	1.29836	0.984844	0.790391	1.17196	Odorant receptor 10a | Gustatory receptor 10a
	Gr10b	chrX:11411782-11413190	0.0288026	0	0	0	Gustatory receptor 10b
	Gr21a	chr2L:780481-782885	0.406122	0.0294227	0	0.307543	Gustatory receptor 21a
	Gr22a	chr2L:1793667-1794917	0	0	0	0.0517201	Gustatory receptor 22a
	Gr22b	chr2L:1792056-1793268	0.263182	0.175121	0	0	Gustatory receptor 22b
	Gr22c	chr2L:1790616-1791823	0.172401	1.01667	0.606309	0.243384	Gustatory receptor 22c
	Gr22d	chr2L:1789140-1790361	0	0.0233041	0	0	Gustatory receptor 22d
	Gr22e	chr2L:1784061-1785286	0	0	0	0	Gustatory receptor 22e
	Gr22f	chr2L:1755252-1756451	2.26788	2.72613	2.0968	3.95022	Gustatory receptor 22f
	Gr23a	chr2L:2669822-2672186	0	0.0216424	0	0.0220786	Gustatory receptor 23a
	Gr28a	chr2L:7452519-7454212	0.198922	0.0173176	0.321765	0.351941	Gustatory receptor 28a
	Gr28b	chr2L:7454825-7462247	0.484442	0.610482	0.570247	0.616337	Gustatory receptor 28b
	Gr2a,futsch	chrX:1409068-1454177	5.45709	4.54189	4.80131	4.24048	CG34387 gene product from transcript CG34387-RF | Gustatory receptor 2a
	Gr32a	chr2L:11114013-11120319	1.10795	0.985014	2.0569	2.82364	Gustatory receptor 32a
	Gr33a	chr2L:12138007-12140392	0.38366	0.203057	0.0164866	0.104632	Gustatory receptor 33a
	Gr36a	chr2L:17176617-17177921	0.0844663	0.0983617	0	0	Gustatory receptor 36a
	Gr36b	chr2L:17178771-17180064	0	0	0.0473213	0.0492616	Gustatory receptor 36b
	Gr36c	chr2L:17180337-17181632	0	0	0	0	Gustatory receptor 36c
	Gr39a	chr2L:21286077-21310050	2.17802	2.68725	1.70564	0.733329	Gustatory receptor 39a
	Gr39b	chr2L:21367907-21369706	0.0848468	0	0.332648	0.121189	Gustatory receptor 39b
	Gr43a	chr2R:7387186-7393161	4.36144	1.6144	3.10349	2.70418	Gustatory receptor 43a
	Gr47a	chr2R:10322194-10416996	0.68561	1.257	0.142478	0.121445	Gustatory receptor 47a
	Gr47b,san	chr2R:11360705-11363405	32.6321	42.663	38.5411	42.585	separation anxiety | Gustatory receptor 47b
	Gr57a	chr2R:20685604-20686910	0	0	0	0	Gustatory receptor 57a
	Gr58a	chr2R:21979859-21981099	0	0	0.166253	0.0556401	Gustatory receptor 58a
	Gr58b	chr2R:21978214-21979677	0.290527	0	0.776044	0.0546674	Gustatory receptor 58b
	Gr58c	chr2R:21976661-21977957	0	0	0.0229991	0.174227	Gustatory receptor 58c
	Gr59a	chr2R:23080560-23081725	0	0	0	0	Gustatory receptor 59a
	Gr59b	chr2R:23082202-23083366	0	0.0547963	0	0	Gustatory receptor 59b
	Gr59c	chr2R:23102476-23103733	0	0	0	0	Gustatory receptor 59c
	Gr59d	chr2R:23103940-23105169	0.0304752	0.218499	0	0	Gustatory receptor 59d
	Gr59e	chr2R:23541053-23542379	0.284535	0.524602	0.327528	0.96316	Gustatory receptor 59e
	Gr59f	chr2R:23542509-23543885	0.32726	0.329178	0.349537	0.644182	Gustatory receptor 59f
	Gr5a	chrX:5680616-5682488	0.218081	0.0493392	0.196119	0.226648	Gustatory receptor 5a
	Gr61a	chr3L:841450-843701	0.0211687	0.264375	0.394645	0.229087	Gustatory receptor 61a
	Gr63a	chr3L:3894998-3896603	1.36691	0.626464	0.377051	0.361014	Gustatory receptor 63a
	Gr64a,Gr64b,Gr64c,Gr64d,Gr64e	chr3L:4026768-4035703	2.37555	2.88218	3.65197	2.42021	Gustatory receptor 64e | Gustatory receptor 64d | Gustatory receptor 64c | Gustatory receptor 64b | Gustatory receptor 64a
	Gr64f	chr3L:4035798-4040482	0.549302	1.45884	1.41134	1.79189	Gustatory receptor 64f
	Gr66a	chr3L:8305335-8306980	1.00923	0.930814	0.969212	0.481538	Gustatory receptor 66a
	Gr68a	chr3L:11732143-11766182	0	0	0.124289	0	Gustatory receptor 68a
	Gr77a	chr3L:20730590-20744508	0.0981645	0.0218668	0.418961	0.0889761	Gustatory receptor 77a
	Gr85a	chr3R:9995543-9996789	0	0.0231049	0	0	Gustatory receptor 85a
	Gr89a	chr3R:16497816-16498959	0.252757	0.787625	0.139389	0.691569	Gustatory receptor 89a
	Gr8a	chrX:9227136-9232378	0.0572286	0.0258045	0.681995	1.23118	Gustatory receptor 8a
	Gr92a	chr3R:20121059-20122277	0	0.244725	0.164345	0.424546	Gustatory receptor 92a
	Gr93a	chr3R:21832502-21834013	0.0649876	0.0184655	0.131246	0.0598174	Gustatory receptor 93a
	Gr93b	chr3R:21842520-21843765	0	0	0	0.0232689	Gustatory receptor 93b
	Gr93c	chr3R:21844013-21845265	0.134311	0	0	0	Gustatory receptor 93c
	Gr94a	chr3R:23049656-23054082	0.455446	0.532254	0.481266	0.414133	Gustatory receptor 94a
	Gr97a	chr3R:26965123-26966485	0.415929	0.292125	0.583116	0.803084	Gustatory receptor 97a
	Gr98a	chr3R:27487926-27489968	5.27231	8.88874	0.290887	1.17625	Gustatory receptor 98a
	Gr98b	chr3R:27542496-27543888	0	0.175719	0.0753902	0	Gustatory receptor 98b
	Gr98c	chr3R:27544442-27545836	0	0	0.0231756	0	Gustatory receptor 98c
	Gr98d	chr3R:27546051-27547462	0	0	0	0.0542996	Gustatory receptor 98d
	Gr9a	chrX:10055628-10070868	0.0794974	0	0	0	Gustatory receptor 9a
	Obp18a	chrX:19135080-19135868	54.9913	35.3855	47.0369	27.6601	Odorant-binding protein 18a
	Obp19a	chrX:20415743-20416521	21.0154	20.4965	20.4695	23.099	Odorant-binding protein 19a
	Obp19b	chrX:20416732-20417812	85.0483	90.3228	63.3394	56.8999	Odorant-binding protein 19b
	Obp19c	chrX:20417920-20418964	1.16081	2.00959	3.91162	3.78735	Odorant-binding protein 19c
	Obp19d	chrX:20419612-20420979	912.639	972.726	1007.79	996.538	Odorant-binding protein 19d
	Obp22a	chr2L:1991380-1992160	81.758	98.0356	93.1842	87.2651	Odorant-binding protein 22a
	Obp28a	chr2L:7496790-7497365	38.8632	59.7086	34.5987	48.993	Odorant-binding protein 28a
	Obp44a	chr2R:8131430-8135315	672.82	945.481	638.022	707.257	Odorant-binding protein 44a
	Obp47a	chr2R:10909922-10910485	0	0	1.10455	0.294666	Odorant-binding protein 47a
	Obp47b	chr2R:11301915-11307528	0	0	0	0	Odorant-binding protein 47b
	Obp49a	chr2R:12690058-12690955	68.2718	55.0677	54.6464	61.5272	Odorant-binding protein 49a
	Obp50a	chr2R:14370330-14371116	1.35674	1.94217	0.418232	0.546514	Odorant-binding protein 50a
	Obp50c	chr2R:14371185-14373006	14.0401	13.358	10.3598	11.45	Odorant-binding protein 50c
	Obp50d	chr2R:14373107-14373808	1.75469	2.34471	3.45836	1.12309	Odorant-binding protein 50d
	Obp50e	chr2R:14374461-14375385	0	0.600518	0	0	Odorant-binding protein 50e
	Obp51a	chr2R:15011395-15042134	1297.91	1551.59	1362.46	1162.45	Odorant-binding protein 51a
	Obp56c	chr2R:19699994-19701124	0.338335	0.182462	1.39423	2.08535	Odorant-binding protein 56c
	Obp56d	chr2R:19702923-19703915	890.415	967.279	1080.87	1028.4	Odorant-binding protein 56d
	Obp56g	chr2R:19783483-19784043	5315.14	3777.85	2385.58	2283.65	Odorant-binding protein 56g
	Obp56h	chr2R:19815553-19816204	4.17444	2.02153	4.40335	2.2761	Odorant-binding protein 56h
	Obp57a,Obp57b,Obp57c	chr2R:20503583-20505758	173.453	234.806	263.065	255.335	Odorant-binding protein 57c | Odorant-binding protein 57b | Odorant-binding protein 57a
	Obp57e	chr2R:20547815-20548291	1.61304	2.13884	1.24605	0.534422	Odorant-binding protein 57e
	Obp58b	chr2R:22704703-22705639	0	0.0550891	0.109099	0.172683	Odorant-binding protein 58b
	Obp58c	chr2R:22705871-22706678	0.172756	0.103312	1.04882	1.02034	Odorant-binding protein 58c
	Obp59a	chr2R:22701344-22704447	7.2879	9.75941	12.7122	14.879	Odorant-binding protein 59a
	Obp69a	chr3L:12393803-12399322	27.8809	33.008	35.5593	31.8355	Odorant-binding protein 69a
	Obp73a	chr3L:16944422-16945878	0.838407	1.86892	0.0456439	0.473872	Odorant-binding protein 73a
	Obp83a	chr3R:5972154-5975245	80.6498	102.963	56.0491	87.8734	Odorant-binding protein 83a
	Obp83b	chr3R:5976176-5976817	78.091	117.969	105.003	96.1705	Odorant-binding protein 83b
	Obp83cd	chr3R:6108133-6111034	2.54397	2.8783	1.13163	1.79329	Odorant-binding protein 83cd
	Obp83ef	chr3R:6108133-6111034	5.22515	7.61638	8.39815	5.44087	Odorant-binding protein 83ef
	Obp83g	chr3R:6111670-6112302	0.204558	2.53267	0.569077	0.625661	Odorant-binding protein 83g
	Obp84a	chr3R:7249794-7251957	1.12285	2.64839	2.98908	4.25092	Odorant-binding protein 84a
	Obp85a	chr3R:8364327-8477617	0	0	0	0	Odorant-binding protein 85a
	Obp8a	chrX:9214875-9215699	29.8095	27.121	18.8919	19.8341	Odorant-binding protein 8a
	Obp93a	chr3R:21127572-21129717	4.20631	5.68257	2.51654	6.15784	Odorant-binding protein 93a
	Obp99a	chr3R:29671656-29672334	239.052	319.007	166.426	215.889	Odorant-binding protein 99a
	Obp99b	chr3R:29716253-29716896	31.4918	32.3726	78.5955	34.565	Odorant-binding protein 99b
	Obp99c	chr3R:29682502-29689311	900.732	1184.95	1601.81	1484.32	Odorant-binding protein 99c
	Obp99d	chr3R:29714504-29715004	6.54403	8.34331	2.4086	1.77515	Odorant-binding protein 99d
	Or13a	chrX:15974424-15976706	0.470361	0.456914	0.642148	0.340755	Odorant receptor 13a
	Or19a	chrX:20141818-20143188	0	0	0	0	Odorant receptor 19a
	Or19b	chrX:20094397-20095767	0	0	0	0	Odorant receptor 19b
	Or1a	chrX:268508-470726	0.516347	0	0	0.0208422	Odorant receptor 1a
	Or22a	chr2L:1520490-1522156	0.441393	0.252111	1.51517	0.456097	Odorant receptor 22a
	Or22b	chr2L:1522696-1524257	0.183737	0.454883	0.0192634	0.15885	Odorant receptor 22b
	Or22c	chr2L:2054588-2057967	0	0	0	0	Odorant receptor 22c
	Or23a,Prosbeta4R2	chr2L:2654048-2657102	68.9271	100.9	108.344	102.187	Proteasome beta4R2 subunit | Odorant receptor 23a
	Or24a	chr2L:4164688-4166134	0	0	0	0	Odorant receptor 24a
	Or2a	chrX:2246230-2247567	0	0.0838983	0.652706	0.542718	Odorant receptor 2a
	Or30a	chr2L:9111813-9113285	0.236977	0.147438	0	0	Odorant receptor 30a
	Or33a	chr2L:11934504-11935716	0.0546943	0.0927043	0.0699228	0.193956	Odorant receptor 33a
	Or33b	chr2L:11936180-11937501	0.199321	0.120494	0	0	Odorant receptor 33b
	Or33c	chr2L:11937968-11939202	0.0314193	0.107644	0.054564	0.0281469	Odorant receptor 33c
	Or35a	chr2L:15622067-15623558	0.424226	0.0192002	0.961869	0.118488	Odorant receptor 35a
	Or42a	chr2R:5791440-5792967	0.251927	0	0.457805	0.250672	Odorant receptor 42a
	Or42b	chr2R:5797194-5798512	0.598766	0.522955	0.826613	0.15738	Odorant receptor 42b
	Or43a	chr2R:7232839-7234913	0	0	0	0.145516	Odorant receptor 43a
	Or43b	chr2R:7916855-7922604	3.42622	2.42145	3.47944	2.46778	Odorant receptor 43b
	Or45a	chr2R:9309295-9389467	0	0.0220425	0	0.0386626	Odorant receptor 45a
	Or45b	chr2R:9559254-9565190	0	0.024443	0	0.0246039	Odorant receptor 45b
	Or47a	chr2R:11250367-11253398	0.640643	0.811505	0.0397691	0.272217	Odorant receptor 47a
	Or47b	chr2R:11319709-11321312	0.0309967	0.89252	0.693205	0.37546	Odorant receptor 47b
	Or49a	chr2R:12393482-12394842	0	0	0	0	Odorant receptor 49a
	Or49b	chr2R:12842664-12844704	0.155136	0.0581741	0	0.109081	Odorant receptor 49b
	Or56a	chr2R:19769460-19771233	1.7818	0.212435	0.532566	0.969744	Odorant receptor 56a
	Or59a	chr2R:23439867-23441065	0.501689	0.0657315	0.125567	0	Odorant receptor 59a
	Or59b	chr2R:23444136-23491997	4.2104	1.73182	3.76063	3.1379	Odorant receptor 59b
	Or59c	chr2R:23444136-23491997	2.52708	1.63464	3.59203	2.98081	Odorant receptor 59c
	Or63a	chr3L:2961533-2963788	0.346595	0.180738	0.573846	0.730691	Odorant receptor 63a
	Or65a	chr3L:6320610-6322098	0.0490654	0.0407033	0.0205844	0.105877	Odorant receptor 65a
	Or65b	chr3L:6325611-6327049	0.306701	0.0560963	0.0748761	0.387711	Odorant receptor 65b
	Or65c	chr3L:6327607-6329069	0	0.0218611	0	0	Odorant receptor 65c
	Or67a	chr3L:9529066-9531386	0.0400467	0.492305	0.0340607	0.230127	Odorant receptor 67a
	Or67b	chr3L:9624236-9631795	0.14573	0.659465	0.173881	0.108278	Odorant receptor 67b
	Or67c	chr3L:10243319-10244706	0.439859	0.144135	0.0407363	0.363271	Odorant receptor 67c
	Or67d	chr3L:10273203-10274624	0	0	0.174694	0.201757	Odorant receptor 67d
	Or69a	chr3L:12964359-12967733	0	0	0	0.115506	Odorant receptor 69a
	Or71a	chr3L:15066080-15094724	2.43553	0.814216	1.18228	1.02788	Odorant receptor 71a
	Or74a	chr3L:17327732-17329169	0.342271	0.638343	0	0.31901	Odorant receptor 74a
	Or7a	chrX:8164265-8165708	0.240822	0.366629	0.357588	0.197112	Odorant receptor 7a
	Or82a	chr3R:4256971-4258444	0.126685	0.0819428	2.33022	2.06335	Odorant receptor 82a
	Or83a	chr3R:5393921-5399510	0	0	0	0	Odorant receptor 83a
	Or83c	chr3R:6076803-6078283	0.172349	0.325327	0	0.666012	Odorant receptor 83c
	Or85a	chr3R:8316983-8333792	0.0253737	0.149256	0	0.0892696	Odorant receptor 85a
	Or85b	chr3R:8510076-8511358	0.351934	0	0.106309	0.216218	Odorant receptor 85b
	Or85c	chr3R:8511733-8513022	0.136552	0	0	0.215442	Odorant receptor 85c
	Or85d	chr3R:8552607-8553968	0.0286258	0	0.566698	0.266251	Odorant receptor 85d
	Or85e	chr3R:8634319-8635878	0.136542	0.512845	0.0247366	0.257015	Odorant receptor 85e
	Or85f	chr3R:9398189-9399551	0.82682	0.0547772	0.0826644	0.168672	Odorant receptor 85f
	Or88a	chr3R:14109285-14110823	0.606412	0.589421	0.390537	0.453783	Odorant receptor 88a
	Or92a	chr3R:20504787-20506186	0.217425	0.377134	0.758266	0.678402	Odorant receptor 92a
	Or94a	chr3R:22981458-22998528	0.312972	0	0.0968724	0	Odorant receptor 94a
	Or94b	chr3R:22981458-22998528	0	0.331169	0	0.134586	Odorant receptor 94b
	Or98a	chr3R:27767965-27905843	0.144993	0	0.224219	0.236436	Odorant receptor 98a
	Or98b	chr3R:28352241-28353502	0	0	0	0	Odorant receptor 98b
	Or9a	chrX:10458185-10459676	0.0661281	0.303142	0.296594	0.0310535	Odorant receptor 9a
Antibacterial genes
Cluster 1	Mtk	chr2R:15401095-15471884	197.461	94.0586	1998.12	6653.06	Metchnikowin
Cluster 1	Dro	chr2R:14745960-14746714	6.64696	2.56333	70.624	273.728	Drosocin
Cluster 1	Drs	chr3L:3369555-3369942	451.42	427.541	302.96	884.726	Drosomycin
Cluster 2	AttA	chr2R:14747361-14748215	12.0766	2.21169	48.5784	76.4526	Attacin-A
